# Supplementary material for: How threats inform conservation planning—A systematic review protocol
Source: PLoS One. 2022 May 31;17(5):e0269107. doi: 10.1371/journal.pone.0269107 (PMC9154108; doi:10.1371/journal.pone.0269107)
Supplement: S1 Table — (XLSX) [file pone.0269107.s005.xlsx]

## Sheet: Data_extraction_piloted
Article_ID	Authors	Year	Title	DOI	region	resolution	scale	biome	conservation_feature	threat_categories	threat_count	method_for_planning	method_for_threat_inclusion	sensitivity_to_threats	threat_data_source	how_threat_data_generated	if_external_reference_for_how_threat_data_generated	threats_aggregated_or_individual	threats_inform_plans	temporal_scale	threat_abatement_strategies	threat_abatement_costs
1	Foresta M, Carranza ML, Garfì V, Di Febbraro M, Marchetti M, Loy A	2016	A systematic conservation planning approach to fire risk management in Natura 2000 sites	https://doi.org/10.1016/j.jenvman.2016.07.006	Italy	40 m	local	coastal dune	18 habitats and 89 species	fire	1	Marxan	cost	expert knowledge	local in situ data	modelling	NA	aggregated	priority areas chosen for fire abatement, target areas where fires occur	present	Yes	NA
2	Green A, Smith SE, Lipsett-Moore G, Groves C, Peterson N, Sheppard S, et al	2009	Designing a resilient network of marine protected areas for Kimbe Bay, Papua New Guinea	https://doi.org/10.1017/S0030605309990342	Papua New Guinea	10 ha	local	marine	51 shallow water habitats (<200m deep)	adjacency to ports and shipping channels, major towns and large river mouths with industry	3	Marxan	combined cost layer	expert knowledge	local in situ data	GIS	NA	aggregated	avoid areas	present	NA	NA
3	Lira-Noriega A, Aguilar V, Alarcón J, Kolb M, Urquiza-Haas T, González-Ramírez L, et al.	2015	Conservation planning for freshwater ecosystems in Mexico	https://doi.org/10.1016/j.biocon.2015.07.004	Mexico	25 km2	national	freshwater ecosystems	3536 biodiversity surrogates	Irrigated agriculture, Dam density, Population growth rate, Human settlements (>200000 inhabitants), Overexploited acquifers, Population density, Human settlements (100000-200000 inhabitants), Number (density?) of mines, Land use change rate, Paved road density, Number of shrimp farms, Number of watering districts per state, Cultivated and human-induced gasslands, Number of invasive species, Numb…	38	Marxan	cost	expert knowledge	local in situ data	NA	NA	aggregated	avoid areas	present	NA	NA
4	Mizsei E, Szabolcs M, Szabó L, Boros Z, Mersini K, Roussos SA, et al.	2021	Determining priority areas for an Endangered cold-adapted snake on warming mountaintops	https://doi.org/10.1017/S0030605319000322	Greece and Albania	1 ha	local	terrestrial	1 species, meadow viper	habitat alteration and habitat degradation and disturbance: roads, livestock folds, shepherds' buildings, drinking troughs for livestock, other buildings (e.g. ski resort infrastructure, and open-pit mines, grazing pressure and distrubance	3	Zonation	NA	expert knowledge	local digitized data	kernel smoothing to estimate spatial density of these objects using the bkd2D function of the R package. Calculation of NDVI index for grazing pressure. inverse weighted distance interpolation using the spatial linear model fit of grazing pressure values over distance from the coordinates of the folds using the R packages gstat and spatstat	NA	aggregated	post-processing: overlap with priority areas	present and future	Yes	NA
5	Lawrence DJ, Larson ER, Liermann CAR, Mims MC, Pool TK, Olden JD.	2011	National parks as protected areas for US freshwater fish diversity	https://doi.org/10.1111/j.1755-263X.2011.00185.x	USA	NA	national	freshwater	478 fish species	percent impervious land cover, (2) habitat fragmentation (number of upstream dams/watershed area), (3) flow alteration (total upstream reservoir storage capacity/long-term mean annual discharge), and (4) degree of species invasiveness within parks (nonnative:native fish species richness)	4	Marxan	cost layer	scientific literature, https://www.nature.com/articles/nature09440?TB_iframe=true&width=921.6&height=921.6	local in situ data	cumulative threat index, aggregated	scientific literature, https://www.nature.com/articles/nature09440?TB_iframe=true&width=921.6&height=921.6	aggregated	avoid and prioritize areas	present and future	NA	NA
6	Almpanidou V, Doxa A, Mazaris AD.	2021	Combining a cumulative risk index and species distribution data to identify priority areas for marine biodiversity conservation in the Black Sea	https://doi.org/10.1016/j.ocecoaman.2021.105877	Black Sea	9,2 km	regional	marine	103 marine species	fisheries, pollution	2	Zonation	NA	expert knowledge	global database	cumulative risk index	scientific literature, https://doi.org/10.3389/fmars.2019.00639	aggregated	identify impacted areas	present	NA	NA
7	Carrasco J, Price V, Tulloch V, Mills M.	2020	Selecting priority areas for the conservation of endemic trees species and their ecosystems in Madagascar considering both conservation value and vulnerability to human pressure	https://doi.org/10.1007/s10531-020-01947-1	Madagascar	2500 ha	national	terrestrial	1539 tree species	(1) roads representing illegal logging, (2) human footprint representing forest degradation, (3) agriculture representing slash-and-burn activities and (4) all the threats combined, hereafter the human pressure index	4	Marxan with probabilities	cost	expert knowledge	global database	human pressure, the total area occupied by the threats within planning unit	https://conbio.onlinelibrary.wiley.com/doi/full/10.1111/conl.12005	aggregated	identify the areas where conservation and restoration actions would be both cheapest and at the least risk from existing threats.	present	NA	NA
8	Junker J, Boesch C, Freeman T, Mundry R, Stephens C, Kühl HS.	2015	Integrating wildlife conservation with conflicting economic land-use goals in a West African biodiversity hotspot	https://doi.org/10.1016/j.baae.2015.07.002	Liberia	1810.077 m2	national	terrestrial	large mammals and forests	population pressure, hunting (empty shells, snares)	3	Marxan	cost	expert knowledge	local in situ data	modelling, GIS	NA	aggregated	avoid areas	present and future	NA	NA
9	Zhang M-G, Slik JF, Ma K-P	2017	Priority areas for the conservation of perennial plants in China	https://doi.org/10.1016/j.biocon.2016.06.007	China	20 × 20′	national	terrestrial	7427 perennial plants	forest fragmentation, 6 indices	6	Marxan	post-processing, direct comparison between priority sites and threats	expert knowledge	global database, remote sensing	land pattern analysis	MCGARIGAL, Kevin, et al. FRAGSTATS: spatial pattern analysis program for categorical maps. Computer software program produced by the authors at the University of Massachusetts, Amherst. Available at the following web site: www. umass. edu/landeco/research/fragstats/fragstats. html, 2002, 6.	aggregated	used for characterizing selected priority areas for conservation	present	NA	NA
10	Prieto-Torres DA, Nori J, Rojas-Soto OR	2018	Identifying priority conservation areas for birds associated to endangered Neotropical dry forests	https://doi.org/10.1016/j.biocon.2018.10.025	Neotropical (northwestern Mexico to northern Argentina and from southwestern to northeastern Brazil)	10 km2	regional	terrestrial	695 bird species	crops and urbanized areas, human footprints	3	Zonation	negative weights	expert knowledge	local in situ data and global databases	degraded habitat quality, human footprints	https://www.nature.com/articles/sdata201667	aggregated	avoid areas	present	NA	NA
11	Fraschetti, Simonetta, Paolo D’Ambrosio, Fiorenza Micheli, Fausto Pizzolante, Simona Bussotti, and Antonio Terlizzi.	2009	Design of marine protected areas in a human-dominated seascape.	https://doi.org/10.3354/meps07781	southern Italy	100 m	local	marine	13 habitat types	harbours, marinas, coastal developments, boat ramps, sewage outfalls, aquaculture farms and areas used for recreational activities	7	Marxan	low targets for pressurized habitats	expert knowledge	local in situ data, mapped from aerial images	NA	NA	aggregated	avoid areas	present	NA	NA
12	Tognelli, Marcelo F., Agustín M. Abba, J. Benjamín Bender, and Viviana P. Seitz	2011	Assessing conservation priorities of xenarthrans in Argentina	https://doi.org/10.1007/s10531-010-9951-5	Argentina		regional	terrestrial	15 xenarthan species	land use	1	Zonation	threats in SDMs	expert knowledge	global land use data	NA	https://doi.org/10.1111/j.1529-8817.2003.00774.x	individual to species	part of SDMs, probabilities lower in areas where land-use classes not suitable for xenarthans	historical species data, but analysis present	NA	NA
